# Supplementary material for: Odor-evoked category reactivation in human ventromedial prefrontal cortex during sleep promotes memory consolidation
Source: eLife. 2018 Dec 18;7:e39681. doi: 10.7554/eLife.39681 (PMC6298770; doi:10.7554/eLife.39681)
Supplement: Figure 1—source data 1. [file elife-39681-fig1-data1.xlsx]

## Sheet: Figure 1 – source data 1 
		Power spectral density (odor on - odor off)
	Frequency (Hz):	0.5	1	1.5	2	2.5	3	3.5	4	4.5	5	5.5	6	6.5	7	7.5	8	8.5	9	9.5	10	10.5	11	11.5	12	12.5	13	13.5	14	14.5	15	15.5	16	16.5	17	17.5	18	18.5	19	19.5	20
Subject	MR03_02	105.598	37.3376	-3.70183	-3.21661	6.24309	-5.21919	1.05426	-0.397328	-0.53565	1.32884	-0.629639	-1.6395	0.402718	-0.193731	0.540856	-0.698004	-0.383054	-2.36775	0.379022	0.386372	-0.342246	0.336614	-0.189155	-1.2508	-1.48067	-1.57811	0.151479	-0.499726	-0.445062	-0.243753	-0.0870599	-0.0139511	0.0191767	-0.0067681	-0.0412001	0.0425143	-0.0391743	0.0448536	0.00670575	-0.00212441
	MR03_03	-72.8101	-8.7806	-15.4076	-2.77116	0.664434	4.51487	-0.381236	6.46741	-0.186206	2.75439	3.84182	-0.967827	-0.775717	1.2789	-1.45118	-0.440149	-0.253804	-0.136798	0.414879	0.91113	1.05643	0.848771	-0.372604	-0.130406	-0.773042	-0.139565	-0.0755031	0.187271	-0.0966085	-0.126013	-0.192777	-0.246385	0.0546932	-0.0317367	-0.0627943	-0.0304239	-0.0205229	0.0797309	-0.0104836	0.00669464
	MR03_04	3.80087	-12.8471	0.213218	0.615189	1.13981	-0.994256	0.783052	1.92563	-0.646016	-0.88406	1.40254	-2.94394	0.776127	0.663592	0.121939	0.31599	1.4027	-1.18179	0.194908	-0.333475	-0.515458	-0.00714297	0.0129143	-0.0063534	0.044225	-0.213753	-0.0783165	-0.0292558	-0.13326	-0.064249	-0.0505361	0.0885888	-0.0460555	-0.0689617	-0.036037	0.00150997	-0.0130955	0.0140215	-0.0219473	-0.00601155
	MR03_06	2.22409	-18.4795	-21.7585	-16.8437	-11.3357	6.20843	-5.21974	1.41856	10.5784	-17.901	6.29651	-1.17552	0.173329	2.18473	0.406367	1.50704	0.116422	0.46577	0.0747586	-0.16864	-0.151966	0.0638029	0.186248	-0.0852425	0.0135358	-0.0852081	0.100499	-0.0685153	0.0849504	0.0265152	-0.0391228	0.0222166	0.0703203	0.0114546	0.0260107	0.00617377	0.0109767	-0.0112326	0.00527862	0.00342003
	MR03_08	21.165	-4.15236	0.297187	0.60239	2.0131	0.0233684	0.268298	0.183933	-1.09063	-0.72117	-0.769126	0.559892	-0.373853	-0.0171745	0.81869	0.169422	0.790825	0.727084	0.576915	-0.0612597	0.30676	-0.173369	0.166745	0.178651	0.228897	0.234882	0.0123384	0.163982	0.323451	0.526755	0.192458	-0.00324277	0.0719122	0.213918	0.188326	0.019682	0.0291876	-0.0280281	-0.00347438	0.0479967
	MR03_10	100.07	17.127	-61.0354	-13.1616	16.3809	9.3038	3.74332	-10.7588	10.1852	-7.89773	6.44304	1.24793	0.163004	-1.45279	-0.719751	-1.46571	1.31888	-1.34772	-0.492493	1.53662	-0.371161	-0.294493	-0.235567	-0.0409815	0.496267	-0.450467	1.04149	0.199136	-0.261853	-0.0624343	0.583582	-0.148986	0.218878	-0.0763099	0.0591803	-0.0409374	0.197767	-0.0974829	0.049859	-0.00379718
	MR03_11	267.614	172.454	71.9891	119.804	14.9276	44.5835	132.009	280.043	146.137	122.195	120.217	98.5645	88.5428	63.4824	42.0873	43.3171	48.4784	26.1276	25.963	21.9068	18.8781	13.1266	13.3633	6.19803	6.56556	-0.802495	-0.519347	2.00017	1.52596	-1.63501	0.230535	-0.189584	-0.459843	0.695341	0.0124984	0.202907	-0.520909	0.0715222	0.0569762	0.222444
	MR03_14	169.399	41.5408	27.0909	26.1416	11.2108	-3.44885	-1.06143	-6.72108	6.11684	8.69785	0.63217	0.443248	-0.118823	2.19547	1.23635	0.127513	-1.27525	0.265427	-0.304999	0.919842	-0.0457812	0.500647	0.843719	-1.21667	0.408637	-0.176523	0.564524	0.232043	-0.221132	-0.10717	0.10141	0.00270405	0.057576	0.000212073	0.0344784	0.0949025	0.0377039	0.118301	-0.0135679	0.0253737
	MR03_15	-399.304	327.61	293.044	159.231	117.234	99.8507	82.0086	51.2581	42.3677	20.0268	29.6433	27.6468	21.6707	12.7137	6.41019	6.73728	4.91895	4.56516	3.72058	3.59857	2.97509	2.50929	3.28646	2.45879	1.4228	1.55427	0.888728	0.778415	0.373687	0.55768	0.0698545	0.286836	0.28431	0.212946	0.159053	0.0392646	0.111504	0.0316282	0.0537347	0.0320241
	MR03_17	60.389	-52.1596	2.85647	0.0628484	-17.5695	-29.9392	-45.9369	-14.1407	-14.3059	0.326319	-8.44664	0.858051	-3.4365	-0.231359	-1.17566	2.55009	-8.41575	-5.02597	-2.53915	0.798448	-0.638601	1.2968	-2.12272	1.0747	-1.33852	-0.636534	-0.0537299	-0.0491292	-0.342986	0.111552	-0.558163	0.155654	-0.107467	-0.00362878	-0.157282	-0.0990851	-0.102142	-0.0343962	-0.0201997	-0.0811235
	MR03_18	-44.4755	-149.541	-92.0432	-27.5022	-11.5158	-11.9396	-1.40784	4.85054	-2.27344	2.53967	0.943902	0.413359	-0.73486	-1.20967	-1.95222	-2.8693	-1.50519	-0.908324	0.0452806	-0.122778	0.131731	-0.0672819	0.719889	0.185125	-0.751966	-0.263109	-0.512606	-0.203863	-0.992448	0.0695342	-0.344106	-0.248573	-0.0725619	0.0406726	-0.0252323	-0.0433042	-0.0892474	-0.0147893	-0.0443811	0.0289453
	MR03_20	-421.734	-76.895	-108.468	-62.1284	-53.4088	-45.1848	-34.3138	-31.494	-20.3683	-11.9124	-3.4745	-6.67738	0.169447	-2.44228	-0.0626584	-2.1745	0.509046	-0.679403	0.473335	0.490853	-0.186694	-0.103351	-0.187005	0.754986	-0.185215	0.696949	0.70774	-0.245603	0.407937	-0.222863	0.0424792	-1.08241	-0.177147	0.0592005	-0.114765	0.638521	-0.358557	0.380658	-0.0475089	0.0121314
	MR03_22	79.6381	-19.7196	17.7059	-7.51814	7.14835	19.124	3.69606	-3.98349	3.55656	5.62629	-11.0447	-7.93046	2.68384	4.45923	-6.90341	-2.76381	-3.73842	-1.46286	0.423756	-2.96809	2.17845	-0.0215542	-0.600269	2.23591	0.485738	-0.734681	0.136437	-1.08338	-0.00531692	0.586729	-0.314568	-0.0457771	-0.363213	-0.108794	-0.189548	0.0124275	-0.0370342	-0.0248926	-0.00818323	-0.0528855
	MR03_25	-49.5667	4.79769	68.7687	2.34746	34.0484	67.7471	57.2369	57.017	8.1012	24.0017	1.60953	41.239	-1.49978	2.51017	-4.86966	-22.2972	-16.2036	-12.858	-1.94057	2.12475	-3.33438	-10.0568	-4.57368	-4.28017	-1.56651	-0.535438	-2.80168	-3.54675	-1.63364	-0.899201	-0.246191	-0.463918	-0.569877	-0.820013	-0.239895	-0.0159122	-0.00436649	-0.0340568	-0.0226945	-0.00462739
	MR03_26	25.377	-211.426	30.4784	20.6101	-15.1241	-2.92604	4.62154	-0.0585628	-2.65118	-1.41572	-0.576827	-0.275672	0.343836	1.26498	0.668934	1.33173	0.0634089	0.0787017	0.425553	-2.5057	0.530717	-0.197613	0.554076	-0.110296	0.241627	-0.0498625	-0.00892345	-0.28343	-0.0995071	0.145618	0.195442	0.126465	0.0935632	-0.226595	0.238063	-0.0265967	0.144023	-0.00323111	0.0897358	-0.0187287
	MR03_28	-54.6473	-124.338	0.277253	-20.5254	-10.1864	-13.3902	-34.3354	-16.5965	-9.70619	-9.85205	-3.9108	-3.79184	-4.11306	-3.90532	-2.06294	-0.842227	-0.531589	-0.314277	-1.3836	-1.19585	-0.784493	-0.183183	-0.378299	-1.96195	-1.10403	-0.126067	-0.322545	-0.313291	-0.588854	-0.643901	-0.526313	-0.323081	-0.236026	-0.232007	-0.0988594	-0.0847915	-0.0775336	-0.119384	-0.0568202	-0.0286024
	MR03_31	115.094	-67.3247	17.4005	16.9132	17.0726	-2.30469	-9.40157	1.72926	-0.283334	-3.6249	-0.0104096	-3.16496	2.60298	-3.04706	-1.37051	2.84137	3.04152	-1.27035	-0.159617	-0.327643	0.262911	0.272629	0.832544	1.14214	0.328836	-0.756614	0.238781	-0.0909467	0.145056	-0.0995848	-0.425458	0.281341	0.488245	0.31375	-0.240517	-0.104415	0.161217	0.0369605	-0.0371698	-0.00435307
	MR03_32	-22.4656	32.3715	3.21277	37.4882	28.6037	8.69417	-5.82299	20.6983	-4.10994	-2.58549	1.39389	-1.07693	3.48278	3.69706	-0.672887	5.78309	0.602114	1.83891	-0.476271	-1.15475	-0.356227	-0.00671243	-0.341901	-0.0345975	-0.591659	-0.751118	0.250023	-0.935064	0.223464	-0.0322459	-0.167159	0.187173	-0.0127672	-0.182738	-0.229298	-0.0868529	-0.0284249	-0.10653	0.00845149	-0.0376863
