# Supplementary material for: Odor-evoked category reactivation in human ventromedial prefrontal cortex during sleep promotes memory consolidation
Source: eLife. 2018 Dec 18;7:e39681. doi: 10.7554/eLife.39681 (PMC6298770; doi:10.7554/eLife.39681)
Supplement: Figure 1—figure supplement 2—source data 1. [file elife-39681-fig1-figsupp2-data1.xlsx]

## Sheet: Figure 2S2 – source data 1
		Power spectral density (stage 3 - stage 1)
	Frequency (Hz):	0.5	1	1.5	2	2.5	3	3.5	4	4.5	5	5.5	6	6.5	7	7.5	8	8.5	9	9.5	10	10.5	11	11.5	12	12.5	13	13.5	14	14.5	15	15.5	16	16.5	17	17.5	18	18.5	19	19.5	20
Subject	MR03_02	316.664	241.832	110.815	28.278	0.220464	-7.14536	-18.2053	-10.3014	-6.41527	-11.1287	-4.82911	-9.31724	-7.07826	-6.72279	3.15419	12.2319	6.00133	-13.0849	-11.1973	-11.999	-1.7303	4.61269	10.4085	0.658118	-0.803239	-2.56753	-0.110738	1.29893	0.485823	1.4602	0.412483	-0.245532	-0.486585	-0.231299	-0.0108181	0.122291	0.0502359	-0.0439813	0.0356312	-0.052955
	MR03_03	898.139	133.329	105.666	42.3049	19.618	2.30499	22.0491	16.0643	33.887	17.6658	12.0082	9.48636	8.78934	0.802393	4.08929	3.62683	-0.489256	-1.45833	0.601505	0.139129	0.731317	0.0426474	-0.357429	0.539105	0.373488	0.43757	0.403202	0.556044	1.0674	0.69991	0.330907	-0.691508	-0.864223	-0.290941	-0.372437	0.0884416	-0.0635604	-0.00835981	-0.0512803	-0.048632
	MR03_04	116.941	222.702	119.595	31.0729	8.08685	-18.3797	-22.5639	2.65395	-26.3855	-49.1617	-43.7415	-39.9894	-3.10017	-3.73699	-7.32329	-16.1338	-29.9302	-19.4469	-4.00964	2.6138	0.994492	0.223582	-4.32641	-7.23938	-1.80577	0.831015	1.3347	-0.842327	-3.77974	-5.22306	-5.52564	-6.58783	-0.645497	-0.337892	-1.40924	-1.66556	-0.638631	-0.20869	-0.0290413	-0.128909
	MR03_06	799.429	487.919	167.447	60.801	33.3673	27.4191	19.567	10.3332	-15.6686	58.9024	-9.20212	3.50695	2.23252	2.45518	-6.43607	-4.23005	-1.20445	-0.00799061	-0.720359	-1.24075	0.227759	1.14737	-0.172621	0.250558	0.339837	-0.114701	-0.0512529	0.166639	0.00992897	-0.652233	0.0673766	-0.207905	-0.0288261	-0.163188	-0.092764	-0.110167	-0.0231479	-0.0340099	-0.0173057	-0.0227185
	MR03_08	-19.3456	232.974	120.708	61.1833	47.4117	18.5544	7.36395	7.95817	7.37145	1.66004	5.72848	2.38755	-0.84417	2.02278	-1.1029	-0.190068	-2.94037	-0.379348	-0.589133	-1.62603	-3.19286	-1.95616	-1.57946	-1.18464	0.467438	1.14102	0.612677	0.431271	-0.531248	-0.34741	-0.872042	0.154759	-0.430963	-0.13218	-0.115145	0.0187723	-0.171122	-0.180184	-0.0437937	-0.12318
	MR03_10	-545.142	217.74	329.066	-180.259	-87.7531	-243.35	-300.356	-313.957	-387.974	-99.5558	-72.3242	-72.5689	-37.7118	-62.0338	-14.5154	-26.3083	-13.7285	-12.5611	-9.03936	-17.1859	-10.1785	-6.92264	-4.38873	-2.83162	-0.633243	0.105298	-3.2063	-0.798199	-1.06665	1.47622	-1.63718	0.716012	-1.9989	-0.30069	-0.0187807	1.04852	0.491562	0.759798	-0.0797648	-0.0791138
	MR03_11	319.081	292.745	249.26	123.481	121.139	90.2872	135.707	96.9038	25.4322	6.78199	21.4918	17.1311	-0.862794	23.4554	7.82714	35.3332	6.6484	14.2535	17.5917	14.503	-12.5918	-3.09635	-12.1425	-3.97176	-17.1627	5.42115	12.8209	12.9662	13.4114	12.0702	13.9206	-4.11553	1.69401	-1.30601	1.42214	1.21252	2.2455	1.03592	0.481852	-0.042837
	MR03_14	-297.922	14.503	78.7988	96.0848	92.9559	38.2101	1.19213	-2.40555	-7.25367	-11.0556	-1.64216	0.517266	0.530572	-7.48979	-21.1408	-9.77002	-3.38846	-12.0209	-9.35102	-6.5529	-2.64115	-5.04726	-1.52978	-0.953683	-1.80955	0.256518	0.0197165	-2.25812	-1.8353	-3.38718	-2.75384	-0.706244	0.861548	0.0724508	-0.966958	-0.748613	-0.569406	-0.241001	0.168151	0.103466
	MR03_15	1203.86	27.4195	-114.495	-225.857	-97.607	-5.98208	-14.7182	-42.149	-25.2604	-58.4181	-38.1817	-20.369	-29.2078	4.52538	11.3821	-8.08974	25.7966	18.1528	13.02	1.18909	5.57329	-3.73997	2.85111	-4.86381	-1.30944	-5.41305	0.251276	1.07828	-0.00908117	0.181758	-0.478919	-2.92425	-0.819593	-0.118191	-0.80136	0.162912	-0.221998	0.267183	-0.169812	-0.286558
	MR03_17	496.278	333.522	109.982	35.1706	33.3744	62.18	50.6228	56.4882	18.617	24.0394	18.8525	18.9356	10.4435	19.8451	22.9565	20.3131	35.0437	2.82176	19.7289	7.70165	11.0206	17.5707	18.2091	3.05846	-3.93151	-6.19913	-2.19692	1.35913	-0.0384484	-2.38252	-1.5572	-17.7635	-0.802037	0.238827	-0.259017	-0.134493	0.127709	0.339362	0.261396	0.291539
	MR03_18	-533.741	153.165	64.6292	35.3195	16.6636	16.8363	13.524	15.7734	11.8955	3.52046	5.32215	2.24946	1.49524	2.942	1.05403	0.984578	-0.140159	0.480204	0.768623	-0.586893	0.589996	0.354466	-1.50732	1.10514	0.215675	-0.172901	1.13678	1.42871	1.37347	1.58234	1.1579	0.488078	0.563641	0.271995	0.336816	0.454356	0.472182	0.256199	0.0940078	0.00390423
	MR03_20	903.428	1446.92	500.69	272.583	120.751	75.2514	11.9605	9.34069	-2.78867	10.9742	11.9002	-0.91046	-1.10658	-3.27668	-1.17915	11.2839	17.8351	7.01804	2.78441	-4.29272	1.01319	1.47302	1.62166	2.88226	8.37224	1.81532	0.237028	2.09561	3.13438	6.51044	-0.599835	1.49949	-1.92412	-0.817385	3.94534	2.43329	1.60057	-0.780413	0.231165	-0.167658
	MR03_22	29.9324	81.0502	57.7116	24.2668	-9.25271	-10.5414	-28.7116	-40.6522	-8.29042	-10.2043	-8.5077	3.72227	-20.3848	-17.1298	-34.0885	-7.65889	-4.16923	-9.0987	-22.9389	-22.3138	1.03084	-11.1278	-10.9983	0.0326208	6.98177	5.27248	-1.02371	0.346106	2.90511	2.85239	1.37606	-0.0524828	-1.12769	-0.294475	0.159571	0.0799316	-0.10058	-0.19212	-0.0990792	-0.0488309
	MR03_25	396.009	1037.53	251.318	49.2085	-11.4894	24.3099	42.7846	3.48529	-23.0627	1.76533	-5.14858	-1.80125	0.726828	0.895409	-4.09411	15.0372	-20.4554	-11.8704	-17.1731	-1.78098	-0.512992	10.9214	6.27759	-0.896199	3.32344	3.97025	5.31079	5.7779	2.42233	2.11759	0.456413	1.11815	2.61382	1.59923	0.437419	-0.0784084	0.073583	0.0916711	-0.0375953	-0.0308411
	MR03_26	-319.338	-462.877	-929.482	-742.356	-217.905	-50.9639	-48.4535	-216.623	-211.211	-141.548	-69.4169	-24.3148	-44.1442	-52.6994	-46.7607	-25.2907	-21.784	-14.0956	-3.26103	-1.20155	1.35806	0.229947	-0.629083	-2.65541	-1.72858	-1.556	-0.630103	-1.89165	-2.78012	-1.61079	-2.35735	-3.66814	-1.38829	-0.423109	-0.726855	-1.06193	-0.672535	-0.300186	-0.128952	-0.184403
	MR03_28	633.858	971.94	264.653	84.1244	-3.95718	6.24291	42.1889	32.5905	16.0114	10.1758	17.529	24.4881	13.8986	7.07772	4.64439	5.17013	6.34134	3.1225	0.809658	4.27158	6.09279	6.88567	6.74728	5.90055	1.74221	2.91561	5.82958	6.01916	1.70557	1.61979	2.85467	0.319841	0.719129	-0.205901	0.0917798	0.799488	1.08992	0.729473	0.175648	0.073175
	MR03_31	2541.06	1796.17	1237.71	571.612	231.191	131.186	141.768	107.397	-25.8429	107.89	86.26	25.8575	22.1996	40.2668	33.9187	15.37	7.06419	15.1922	10.2097	2.49169	13.2785	17.7175	8.09931	1.97774	9.59348	14.2985	0.904547	10.7198	0.798933	5.68064	5.21283	2.95531	6.23031	4.12243	0.237444	-0.338594	1.73021	1.41177	1.15291	0.536965
	MR03_32	70.7439	163.611	184.338	134.244	56.2431	-31.6775	-65.9228	-74.4567	-13.0099	-0.505763	-15.9355	-32.7141	-22.0832	-12.7996	-1.9676	-5.84648	-10.8554	-48.9955	-25.9528	-14.3258	-1.88953	-0.648777	-1.88218	0.368492	-2.24364	-2.71095	-1.71242	-0.804383	0.100696	0.0147415	-0.183006	-0.203062	-0.918552	-0.594854	-0.285467	0.0107368	0.013684	0.000764084	0.0394824	0.138424
