# Supplementary material for: Odor-evoked category reactivation in human ventromedial prefrontal cortex during sleep promotes memory consolidation
Source: eLife. 2018 Dec 18;7:e39681. doi: 10.7554/eLife.39681 (PMC6298770; doi:10.7554/eLife.39681)
Supplement: Figure 2—source data 1. [file elife-39681-fig2-data1.xlsx]

## Sheet: Figure 2 – source data 1
		Recall accuracy
		Pretest	Interferencetest	Posttest
Subject	MR03_02	0.765625	0.476562	0.617188
	MR03_03	0.578125	0.382812	0.453125
	MR03_04	0.734375	0.460938	0.554688
	MR03_06	0.859375	0.84375	0.625
	MR03_08	0.695312	0.429688	0.5
	MR03_10	0.78125	0.492188	0.609375
	MR03_11	0.695312	0.398438	0.476562
	MR03_14	0.773438	0.453125	0.453125
	MR03_15	0.742188	0.367188	0.617188
	MR03_17	0.820312	0.242188	0.75
	MR03_18	0.523438	0.164062	0.40625
	MR03_20	0.945312	0.523438	0.765625
	MR03_22	0.65625	0.28125	0.5
	MR03_25	0.804688	0.476562	0.59375
	MR03_26	0.648438	0.117188	0.578125
	MR03_28	0.841667	0.258333	0.808333
	MR03_31	0.789062	0.648438	0.554688
	MR03_32	0.515625	0.382812	0.34375
