# Supplementary material for: Odor-evoked category reactivation in human ventromedial prefrontal cortex during sleep promotes memory consolidation
Source: eLife. 2018 Dec 18;7:e39681. doi: 10.7554/eLife.39681 (PMC6298770; doi:10.7554/eLife.39681)
Supplement: Figure 2—source data 2. [file elife-39681-fig2-data2.xlsx]

## Sheet: Figure 2 – source data 2 
		RT at interference test (log(s))
		Cued	Non-cued
Subject	MR03_02	0.383371	0.167033
	MR03_03	0.366581	0.183823
	MR03_04	0.368421	0.181984
	MR03_06	0.367803	0.182601
	MR03_08	0.329281	0.221123
	MR03_10	0.257656	0.292748
	MR03_11	0.28854	0.261864
	MR03_14	0.321363	0.229041
	MR03_15	0.226159	0.324246
	MR03_17	0.228651	0.321754
	MR03_18	0.272043	0.278361
	MR03_20	0.32882	0.221584
	MR03_22	0.340633	0.209772
	MR03_25	0.341055	0.209349
	MR03_26	0.324654	0.225751
	MR03_28	0.275505	0.274856
	MR03_31	0.267311	0.283093
	MR03_32	0.252609	0.297796
