# Supplementary material for: Odor-evoked category reactivation in human ventromedial prefrontal cortex during sleep promotes memory consolidation
Source: eLife. 2018 Dec 18;7:e39681. doi: 10.7554/eLife.39681 (PMC6298770; doi:10.7554/eLife.39681)
Supplement: Figure 2—source data 3. [file elife-39681-fig2-data3.xlsx]

## Sheet: Figure 2 – source data 3
		Recall accuracy (posttest/pretest)
		Cued	Non-cued
Subject	MR03_02	0.74	0.875
	MR03_03	0.809524	0.75
	MR03_04	0.791667	0.717391
	MR03_06	0.732143	0.722222
	MR03_08	0.738095	0.702128
	MR03_10	0.787234	0.773585
	MR03_11	0.744186	0.630435
	MR03_14	0.6	0.571429
	MR03_15	0.87037	0.780488
	MR03_17	0.921569	0.907407
	MR03_18	0.785714	0.769231
	MR03_20	0.866667	0.754098
	MR03_22	0.767442	0.756098
	MR03_25	0.698113	0.78
	MR03_26	0.97561	0.809524
	MR03_28	1	0.92
	MR03_31	0.608696	0.781818
	MR03_32	0.7	0.638889
