# Supplementary material for: Odor-evoked category reactivation in human ventromedial prefrontal cortex during sleep promotes memory consolidation
Source: eLife. 2018 Dec 18;7:e39681. doi: 10.7554/eLife.39681 (PMC6298770; doi:10.7554/eLife.39681)
Supplement: Figure 2—figure supplement 1—source data 1. [file elife-39681-fig2-figsupp1-data1.xlsx]

## Sheet: Figure 2S1 – source data 1  
		Recall accuracy
		Cued	Non-cued
Subject	MR03_02	0.78125	0.75
	MR03_03	0.65625	0.5
	MR03_04	0.75	0.71875
	MR03_06	0.875	0.84375
	MR03_08	0.65625	0.734375
	MR03_10	0.734375	0.828125
	MR03_11	0.671875	0.71875
	MR03_14	0.78125	0.765625
	MR03_15	0.84375	0.640625
	MR03_17	0.796875	0.84375
	MR03_18	0.4375	0.609375
	MR03_20	0.9375	0.953125
	MR03_22	0.671875	0.640625
	MR03_25	0.828125	0.78125
	MR03_26	0.640625	0.65625
	MR03_28	0.796875	0.892857
	MR03_31	0.71875	0.859375
	MR03_32	0.46875	0.5625
