# Supplementary material for: Odor-evoked category reactivation in human ventromedial prefrontal cortex during sleep promotes memory consolidation
Source: eLife. 2018 Dec 18;7:e39681. doi: 10.7554/eLife.39681 (PMC6298770; doi:10.7554/eLife.39681)
Supplement: Figure 3—source data 1. [file elife-39681-fig3-data1.xlsx]

## Sheet: Figure 3 – source data 1
		Cue 1		Cue 2
		Memory replay	Recall accuracy	Memory replay	Recall accuracy
Subject	MR03_02	-0.175954	0.8	-0.231248	0.68
	MR03_03	-0.133661	0.727273	0.259198	0.9
	MR03_04	-0.0151091	0.875	-0.0728006	0.708333
	MR03_06	0.104097	0.931034	-0.051541	0.518519
	MR03_08	0.102616	0.764706	-0.202248	0.72
	MR03_10	-0.278979	0.695652	0.0289991	0.875
	MR03_11	0.176109	0.727273	-0.0238363	0.761905
	MR03_14	-0.0956636	0.576923	0.0312433	0.625
	MR03_15	0.0437649	0.851852	0.102664	0.888889
	MR03_17	0.0381682	0.958333	-0.00271393	0.888889
	MR03_18	0.0261687	0.625	-0.00361059	1
	MR03_20	-0.0388334	0.931034	0.266536	0.806452
	MR03_22	-0.124698	0.857143	-0.00837379	0.681818
	MR03_25	-0.232935	0.714286	0.0284146	0.68
	MR03_26	0.0548753	1	0.0371111	0.96
	MR03_28	0.254117	1.08	-0.00719036	0.923077
	MR03_31	-0.110247	0.7	-0.364257	0.538462
	MR03_32	-0.112323	0.666667	0.172142	0.722222
