# Supplementary material for: Odor-evoked category reactivation in human ventromedial prefrontal cortex during sleep promotes memory consolidation
Source: eLife. 2018 Dec 18;7:e39681. doi: 10.7554/eLife.39681 (PMC6298770; doi:10.7554/eLife.39681)
Supplement: Figure 3—source data 2. [file elife-39681-fig3-data2.xlsx]

## Sheet: Figure 3 – source data 2
		Time (s)											Recall accuracy
		-7.5	-5	-2.5	0	2.5	5	7.5	10	12.5	15
Subject	MR03_02	-0.0971501	0.0807193	0.0690093	-0.15105	-0.171758	-0.231195	-0.170222	-0.130659	-0.0568836	-0.00540096		-0.135
	MR03_03	-0.209124	0.0299679	0.0541727	0.010824	0.0440612	0.105645	0.0187238	-0.0619082	-0.0430667	0.00729851		0.0595238
	MR03_04	-0.0782871	0.138572	0.119927	0.0622229	0.0135313	0.0401441	-0.200523	0.112949	-0.0473174	-0.0325865		0.0742754
	MR03_06	0.278398	-0.126478	-0.0266081	-0.137563	-0.0059404	0.0522565	0.0678333	0.164604	0.149487	0.180858		0.00992063
	MR03_08	0.106356	-0.0470677	0.00713389	0.0105569	0.109388	-0.189447	0.0238133	0.0168656	0.0144575	-0.00972419		0.0359676
	MR03_10	-0.18391	0.173596	-0.0490803	-0.124451	-0.172956	-0.0988597	-0.11906	-0.0363853	0.0166316	-0.160237		0.0136491
	MR03_11	-0.141135	-0.099759	-0.0486795	-0.059893	0.1194	-0.00437981	0.0109546	-0.0539017	0.139488	-0.0284529		0.113751
	MR03_14	-0.15697	-0.0105091	0.0135131	-0.0135564	-0.110707	-0.0192374	-0.117491	-0.0326655	-0.0797594	-0.0799756		0.0285714
	MR03_15	-0.0278168	-0.20199	0.11377	-0.0398089	0.120438	0.0883999	0.125438	0.102757	0.0240139	0.116034		0.0898826
	MR03_17	-0.000918523	-0.0200233	0.0262115	0.0238826	0.113341	-0.0238722	0.0127399	0.00764557	0.0725951	0.167071		0.0141612
	MR03_18	-0.189046	-0.190769	-0.196001	-0.088339	-0.0383816	-0.033258	-0.0657834	-0.0848899	-0.0189851	-0.127149		0.0164835
	MR03_20	0.0977878	-0.0550357	0.129563	-0.179248	0.251812	-0.070037	0.183396	-0.00320233	0.0853019	-0.215804		0.112568
	MR03_22	-0.00158527	0.0177093	-0.0449915	-0.10929	-0.140904	-0.00460008	-0.122467	-0.19495	-0.0425697	0.0316414		0.0113443
	MR03_25	0.0204741	-0.0964161	-0.153187	-0.00042144	-0.0437884	-0.152945	-0.122793	-0.182791	-0.125828	-0.171813		-0.0818868
	MR03_26	-0.0975355	0.0891492	0.0335438	0.0595809	0.141999	-0.00265351	0.0561408	0.0297644	-0.10119	-0.178719		0.166086
	MR03_28	0.038492	-0.122526	-0.0639274	-0.0799316	-0.104447	0.187668	0.25837	0.0105642	0.044229	-0.0563104		0.08
	MR03_31	-0.105623	-0.248957	-0.0673563	-0.23182	-0.212735	-0.18409	0.0493515	0.0618296	-0.191611	0.343076		-0.173123
	MR03_32	-0.0301965	-0.063194	-0.242835	-0.230638	-0.0433632	-0.0983063	-0.0361134	-0.152673	-0.0170616	-0.107157		0.0611111
