# Supplementary material for: Odor-evoked category reactivation in human ventromedial prefrontal cortex during sleep promotes memory consolidation
Source: eLife. 2018 Dec 18;7:e39681. doi: 10.7554/eLife.39681 (PMC6298770; doi:10.7554/eLife.39681)
Supplement: Figure 3—source data 3. [file elife-39681-fig3-data3.xlsx]

## Sheet: Figure 3 – source data 3
		Cue 1		Cue 2
		Memory replay	Recall accuracy	Memory replay	Recall accuracy
Subject	MR03_02	-0.159888	0.8	-0.243586	0.68
	MR03_03	0.0453542	0.727273	-0.0342798	0.9
	MR03_04	0.134542	0.875	0.00867921	0.708333
	MR03_06	-0.0915206	0.931034	0.00836318	0.518519
	MR03_08	0.0439529	0.764706	-0.0542154	0.72
	MR03_10	0.0559511	0.695652	-0.0308991	0.875
	MR03_11	-0.0402037	0.727273	0.122458	0.761905
	MR03_14	0.0546032	0.576923	-0.0288825	0.625
	MR03_15	-0.0693127	0.851852	0.0468367	0.888889
	MR03_17	0.0442408	0.958333	0.0878787	0.888889
	MR03_18	0.0240394	0.625	-0.0972958	1
	MR03_20	0.0558159	0.931034	-0.00475695	0.806452
	MR03_22	-0.0309125	0.857143	-0.0724039	0.681818
	MR03_25	-0.102792	0.714286	-0.100642	0.68
	MR03_26	0.188271	1	-0.055537	0.96
	MR03_28	0.168978	1.08	-0.0555329	0.923077
	MR03_31	-0.184575	0.7	-0.166215	0.538462
	MR03_32	-0.119381	0.666667	0.0138024	0.722222
