# Supplementary material for: Odor-evoked category reactivation in human ventromedial prefrontal cortex during sleep promotes memory consolidation
Source: eLife. 2018 Dec 18;7:e39681. doi: 10.7554/eLife.39681 (PMC6298770; doi:10.7554/eLife.39681)
Supplement: Figure 3—source data 4. [file elife-39681-fig3-data4.xlsx]

## Sheet: Figure 3 – source data 4
		Time (s)											Recall Accuracy
		-7.5	-5	-2.5	0	2.5	5	7.5	10	12.5	15
Subject	MR03_02	0.162652	0.0187118	0.164515	0.116277	-0.0820636	-0.275033	-0.117915	-0.0953376	-0.133839	-0.0231578		-0.135
	MR03_03	-0.0396853	0.0255025	0.01228	-0.169148	0.0275772	-0.0848051	-0.0149018	-0.0305676	-0.110335	0.131126		0.0595238
	MR03_04	-0.0773887	0.0132514	0.283895	0.282093	0.153851	0.127334	0.0101784	0.114646	0.11459	0.0349501		0.0742754
	MR03_06	-0.0138435	-0.0980249	-0.0722261	-0.11649	0.00412164	-0.141474	-0.205949	-0.0162588	-0.139819	-0.194963		0.00992063
	MR03_08	0.0917097	-0.0569797	0.00827533	0.0329395	-0.111936	0.109586	-0.0735295	0.0580161	0.0517838	-0.019601		0.0359676
	MR03_10	-0.0267211	-0.0372425	-0.0816497	-0.101944	-0.184779	0.0275109	-0.0250122	-0.0650792	-0.151947	-0.183999		0.0136491
	MR03_11	-0.0504372	-0.00149246	0.0171511	0.0134211	0.0880997	0.0239498	-0.00209811	0.0784583	-0.0141012	0.055891		0.113751
	MR03_14	-0.165766	-0.0291238	-0.0817803	-0.0226661	0.0322446	-0.0414727	-0.100856	-0.116221	-0.0662925	0.0607102		0.0285714
	MR03_15	-0.0419391	-0.122092	-0.122916	-0.13515	-0.0829072	0.0141772	-0.0476954	-0.0592781	-0.0388902	0.019521		0.0898826
	MR03_17	0.139175	0.138941	-0.023404	-0.056112	0.0351643	0.00666531	0.196849	-0.0377746	-0.0727858	-0.0960144		0.0141612
	MR03_18	0.0420941	0.0259355	-0.002238	-0.0468886	0.00770298	-0.0266543	0.044225	0.0389238	0.00414021	0.00878701		0.0164835
	MR03_20	0.0399376	-0.0341781	-0.0387618	0.028893	0.0512771	-0.0374878	0.026884	-0.0933783	0.0703042	0.0388925		0.112568
	MR03_22	-0.0317546	-0.15803	-0.20204	-0.208883	-0.0417725	-0.00823387	-0.0392727	0.152469	0.0810149	0.125749		0.0113443
	MR03_25	-0.200593	0.0260736	0.0239876	0.022559	-0.08463	-0.175442	-0.145566	-0.358092	-0.315581	-0.173575		-0.0818868
	MR03_26	0.103127	0.0705807	0.262728	-0.0790594	-0.0152215	-0.0190048	0.245957	0.178407	0.0794338	-0.0155457		0.166086
	MR03_28	-0.036939	-0.0144748	0.00739084	-0.0197244	0.0836107	0.0381076	0.110928	0.219407	-0.0622145	0.116687		0.08
	MR03_31	0.0261981	0.136781	0.211544	0.0995136	0.00900448	-0.185345	-0.0861422	0.0369261	-0.0457534	0.147186		-0.173123
	MR03_32	-0.0764735	-0.0465427	-0.139982	-0.127099	-0.081444	-0.157485	0.0278664	-0.0375713	-0.0537214	-0.0328668		0.0611111
