# Supplementary material for: Odor-evoked category reactivation in human ventromedial prefrontal cortex during sleep promotes memory consolidation
Source: eLife. 2018 Dec 18;7:e39681. doi: 10.7554/eLife.39681 (PMC6298770; doi:10.7554/eLife.39681)
Supplement: Figure 3—figure supplement 1—source data 1. [file elife-39681-fig3-figsupp1-data1.xlsx]

## Sheet: Figure 3S1 – source data 1
		Memory Replay	Recall Accuracy
Subject	MR03_02	0.141934	-0.135
	MR03_03	0.201414	0.0595238
	MR03_04	0.0507925	0.0742754
	MR03_06	0.036243	0.00992063
	MR03_08	-0.0626024	0.0359676
	MR03_10	-0.0662322	0.0136491
	MR03_11	-0.0444568	0.113751
	MR03_14	0.105961	0.0285714
	MR03_15	0.023789	0.0898826
	MR03_17	0.0424264	0.0141612
	MR03_18	0.0123676	0.0164835
	MR03_20	-0.0718979	0.112568
	MR03_22	-0.060623	0.0113443
	MR03_25	0.0635598	-0.0818868
	MR03_26	-0.0757634	0.166086
	MR03_28	0.096902	0.08
	MR03_31	-0.167071	-0.173123
	MR03_32	0.162474	0.0611111
