# Supplementary material for: Odor-evoked category reactivation in human ventromedial prefrontal cortex during sleep promotes memory consolidation
Source: eLife. 2018 Dec 18;7:e39681. doi: 10.7554/eLife.39681 (PMC6298770; doi:10.7554/eLife.39681)
Supplement: Figure 3—figure supplement 1—source data 2. [file elife-39681-fig3-figsupp1-data2.xlsx]

## Sheet: Figure 3S1 – source data 2
		Cue 1		Cue 2
		Memory Replay	Recall Accuracy	Memory Replay	Recall Accuracy
Subject	MR03_02	0.159224	0.8	0.0535353	0.68
	MR03_03	0.166076	0.727273	0.136064	0.9
	MR03_04	-0.083911	0.875	0.151663	0.708333
	MR03_06	0.118126	0.931034	-0.0652645	0.518519
	MR03_08	0.0280453	0.764706	-0.123518	0.72
	MR03_10	-0.0530167	0.695652	-0.0499844	0.875
	MR03_11	-0.0289664	0.727273	-0.0359722	0.761905
	MR03_14	0.0746159	0.576923	0.0910718	0.625
	MR03_15	0.00474057	0.851852	0.0321203	0.888889
	MR03_17	0.00423313	0.958333	0.0772067	0.888889
	MR03_18	0.0437361	0.625	-0.0266738	1
	MR03_20	-0.0462133	0.931034	-0.0540613	0.806452
	MR03_22	-0.0464784	0.857143	-0.0478958	0.681818
	MR03_25	0.111006	0.714286	-0.0129363	0.68
	MR03_26	-0.0541714	1	-0.0585009	0.96
	MR03_28	0.085106	1.08	0.0557886	0.923077
	MR03_31	-0.1735	0.7	-0.0832113	0.538462
	MR03_32	0.113079	0.666667	0.136726	0.722222
