# Supplementary material for: Odor-evoked category reactivation in human ventromedial prefrontal cortex during sleep promotes memory consolidation
Source: eLife. 2018 Dec 18;7:e39681. doi: 10.7554/eLife.39681 (PMC6298770; doi:10.7554/eLife.39681)
Supplement: Figure 3—figure supplement 1—source data 3. [file elife-39681-fig3-figsupp1-data3.xlsx]

## Sheet: Figure 3S1 – source data 3
		Time (s)											Recall Accuracy
		-7.5	-5	-2.5	0	2.5	5	7.5	10	12.5	15
Subject	MR03_02	0.000915132	-0.0352101	0.0639626	0.0935018	0.0598994	0.171103	0.125105	0.0699377	0.0439227	-0.011283		-0.135
	MR03_03	-0.0306135	0.177183	0.176321	-0.0335838	0.205911	0.0834069	0.0151174	-0.000262792	0.021989	-0.14466		0.0595238
	MR03_04	-0.00702722	-0.0516901	-0.0629437	0.0207428	0.0538982	0.0221134	0.0430707	0.0138374	-0.0452792	0.0353483		0.0742754
	MR03_06	0.0350009	0.010165	-0.0296095	0.00598111	0.0262619	-0.0136758	-0.0201076	0.0968241	0.06676	0.0734602		0.00992063
	MR03_08	0.0366991	0.0267095	0.0566507	-0.0839078	-0.123416	0.00398446	-0.00575565	-0.121267	0.0614328	0.120376		0.0359676
	MR03_10	-0.026292	0.0944143	0.082106	0.0637648	-0.00460375	-0.0238268	-0.0343293	0.0510149	0.0162541	0.0739619		0.0136491
	MR03_11	-0.0366766	0.11096	0.0113991	0.0378032	-0.00380904	-0.0178068	-0.0213775	0.0326281	-0.053334	-0.0177064		0.113751
	MR03_14	0.185621	0.0148047	0.036735	0.103115	-0.00909772	0.149477	0.167405	0.0628102	0.109595	0.10933		0.0285714
	MR03_15	0.00124662	0.0287591	-0.0945631	-0.0187638	-0.0754545	0.100713	-0.0279011	0.0665902	0.0614352	0.0357065		0.0898826
	MR03_17	-0.0401263	0.024718	0.0235355	0.0830566	0.00633716	0.039424	0.092761	-0.0799886	0.0745498	-0.0206852		0.0141612
	MR03_18	-0.0632545	0.0146925	0.0403337	0.121993	0.108391	-0.0978243	0.0548231	-0.0279429	-0.0225478	-0.00571611		0.0164835
	MR03_20	0.0813513	-0.0168853	-0.0147483	-0.0512409	-0.0517044	-0.0127444	0.104434	-0.00789061	0.16028	0.0722803		0.112568
	MR03_22	-0.0254513	-0.0736386	0.0673171	-0.0889311	-0.033006	-0.0467325	0.145371	0.0158956	0.0867922	-0.0575225		0.0113443
	MR03_25	0.0593669	0.0370359	-0.0436769	0.0470987	0.0462215	0.0818485	0.0889622	0.101081	0.0580585	-0.0169265		-0.0818868
	MR03_26	0.0654812	-0.0144613	0.00951608	0.0827171	-0.0810265	-0.0394767	0.0314173	-0.0297257	0.0315894	0.0655464		0.166086
	MR03_28	0.10733	-0.0091055	0.0343277	-0.0131298	0.0867132	0.0822161	0.066737	0.031169	-0.0674261	0.131382		0.08
	MR03_31	0.0188288	-0.00117713	0.0376413	-0.00565358	-0.0717162	-0.174461	0.0840979	0.167377	-0.0811668	0.0414633		-0.173123
	MR03_32	0.00645625	-0.0877582	-0.0548172	0.0341341	0.142247	0.0887212	0.00748835	-0.0290585	-0.0715422	-0.0116463		0.0611111
