# Supplementary material for: Odor-evoked category reactivation in human ventromedial prefrontal cortex during sleep promotes memory consolidation
Source: eLife. 2018 Dec 18;7:e39681. doi: 10.7554/eLife.39681 (PMC6298770; doi:10.7554/eLife.39681)
Supplement: Figure 4—source data 1. [file elife-39681-fig4-data1.xlsx]

## Sheet: Figure 4 – source data 1
		Memory Replay	Recall Accuracy
Subject	MR03_02	-0.161272	-0.135
	MR03_03	0.0229288	0.0595238
	MR03_04	-0.0140612	0.0742754
	MR03_06	0.0809297	0.00992063
	MR03_08	-0.0314904	0.0359676
	MR03_10	-0.167589	0.0136491
	MR03_11	0.105438	0.113751
	MR03_14	0.0157861	0.0285714
	MR03_15	-0.0506866	0.0898826
	MR03_17	0.0439864	0.0141612
	MR03_18	0.00945655	0.0164835
	MR03_20	0.106455	0.112568
	MR03_22	-0.149002	0.0113443
	MR03_25	-0.0381928	-0.0818868
	MR03_26	-0.0544	0.166086
	MR03_28	0.0312721	0.08
	MR03_31	-0.195539	-0.173123
	MR03_32	0.0549704	0.0611111
