# Supplementary material for: Odor-evoked category reactivation in human ventromedial prefrontal cortex during sleep promotes memory consolidation
Source: eLife. 2018 Dec 18;7:e39681. doi: 10.7554/eLife.39681 (PMC6298770; doi:10.7554/eLife.39681)
Supplement: Figure 4—source data 2. [file elife-39681-fig4-data2.xlsx]

## Sheet: Figure 4 – source data 2
		Memory Replay	Recall Accuracy
Subject	MR03_02	-0.211875	-0.135
	MR03_03	0.0251289	0.0595238
	MR03_04	-0.0119632	0.0742754
	MR03_06	0.019038	0.00992063
	MR03_08	-0.0667649	0.0359676
	MR03_10	0.0455489	0.0136491
	MR03_11	0.0302581	0.113751
	MR03_14	-0.0177478	0.0285714
	MR03_15	-0.0498265	0.0898826
	MR03_17	0.141303	0.0141612
	MR03_18	-0.050715	0.0164835
	MR03_20	0.0139935	0.112568
	MR03_22	-0.102454	0.0113443
	MR03_25	-0.0564813	-0.0818868
	MR03_26	0.0938193	0.166086
	MR03_28	0.0425172	0.08
	MR03_31	-0.188836	-0.173123
	MR03_32	-0.0431334	0.0611111
