# Supplementary material for: Odor-evoked category reactivation in human ventromedial prefrontal cortex during sleep promotes memory consolidation
Source: eLife. 2018 Dec 18;7:e39681. doi: 10.7554/eLife.39681 (PMC6298770; doi:10.7554/eLife.39681)
Supplement: Figure 5—source data 1. [file elife-39681-fig5-data1.xlsx]

## Sheet: Figure 5 – source data 1
		Memory Replay	Recall Accuracy
Subject	MR03_02	0.321396	-0.135
	MR03_03	0.116726	0.0595238
	MR03_04	0.202377	0.0742754
	MR03_06	0.120339	0.00992063
	MR03_08	-0.0145181	0.0359676
	MR03_10	0.103929	0.0136491
	MR03_11	0.0106857	0.113751
	MR03_14	0.0341651	0.0285714
	MR03_15	0.0964801	0.0898826
	MR03_17	0.287821	0.0141612
	MR03_18	0.12483	0.0164835
	MR03_20	0.187241	0.112568
	MR03_22	0.269103	0.0113443
	MR03_25	0.0500062	-0.0818868
	MR03_26	-0.163644	0.166086
	MR03_28	0.221665	0.08
	MR03_31	0.0597853	-0.173123
	MR03_32	0.00841439	0.0611111
