# Supplementary material for: Odor-evoked category reactivation in human ventromedial prefrontal cortex during sleep promotes memory consolidation
Source: eLife. 2018 Dec 18;7:e39681. doi: 10.7554/eLife.39681 (PMC6298770; doi:10.7554/eLife.39681)
Supplement: Table 1—source data 1. [file elife-39681-table1-data1.xlsx]

## Sheet: Table 1 – source data 1 
		Time per sleep stage (min)
		Wake	Stage 1	Stage 2	Stage 3
Subject	MR03_02	0	11	35.5	32.5
	MR03_03	10	15.5	34	16.5
	MR03_04	2	3.5	54	21
	MR03_06	8	13	21	25.5
	MR03_08	4.5	29.5	23.5	21
	MR03_10	27.5	4	11.5	28
	MR03_11	7.5	7.5	43.5	20.5
	MR03_14	39	4	23.5	10
	MR03_15	3.5	1	18	53.5
	MR03_17	0	1	27	32
	MR03_18	5.5	9.5	45.5	17
	MR03_20	8.5	3.5	8	57
	MR03_22	2.5	20	49	7.5
	MR03_25	13.5	1.5	6.5	58
	MR03_26	18	12.5	31	18.5
	MR03_28	2	5.5	15.5	46.5
	MR03_31	0	0.5	11.5	61.5
	MR03_32	26.5	13.5	18.5	16.5
